# Supplementary material for: Spatiotemporal Analysis of the 2014 Ebola Epidemic in West Africa
Source: PLoS Comput Biol. 2016 Dec 8;12(12):e1005210. doi: 10.1371/journal.pcbi.1005210 (PMC5145133; doi:10.1371/journal.pcbi.1005210)
Supplement: S1 Data — Data for each district comprising country, prefecture, administrative centre, location coordinates, population size and observed weekly incidences, used in analysis. (TXT) [file pcbi.1005210.s002.txt]

country	prefecture	city	pop.size	lat	lon	W1	W2	W3	W4	W5	W6	W7	W8	W9	W10	W11	W12	W13	W14	W15	W16	W17	W18	W19	W20	W21	W22	W23	W24	W25	W26	W27	W28	W29	W30	W31	W32	W33	W34	W35	W36	W37	W38	W39	W40	W41	W42	W43	W44
GUINEA	Beyla	Beyla	359.8102902	8.683333	-8.633333	0	0	0	0	0	0	0	0	0	0	0	0	0	0	0	0	0	0	0	0	0	0	0	0	0	0	0	0	0	0	0	0	0	0	0	0	0	1	1	0	3	4	4	2
GUINEA	Boffa	Boffa	233.3236225	10.1808254	-14.0391615	0	0	0	0	0	0	0	0	0	0	0	0	0	0	0	0	0	0	0	0	2	5	10	4	3	2	0	1	0	0	0	0	0	0	0	0	0	0	0	0	0	0	0	0
GUINEA	Boke	Boke	496.8033362	10.933333	-14.3	0	0	0	0	0	0	0	0	0	0	0	0	0	0	0	0	0	0	0	0	0	0	0	0	0	0	0	0	0	0	0	0	0	0	0	0	0	0	0	0	1	0	0	0
GUINEA	Conakry	Conakry	1843.772098	9.509167	-13.712222	0	0	0	0	0	0	0	0	0	1	1	0	11	10	8	9	2	1	0	1	2	4	7	4	0	5	1	0	0	18	1	3	5	13	12	3	14	12	34	17	8	17	7	11
GUINEA	Coyah	Coyah	292.0251366	9.7	-13.383333	0	0	0	0	0	0	0	0	0	0	0	0	0	0	0	0	0	0	0	0	0	0	0	0	0	0	0	0	0	0	0	0	0	0	0	5	2	2	2	2	26	7	5	2
GUINEA	Dabola	Dabola	202.2466754	10.75	-11.116667	0	0	0	0	0	0	0	0	0	0	0	1	3	1	0	0	0	0	0	0	0	0	0	0	0	0	0	0	0	0	0	0	0	0	0	0	0	0	0	0	1	0	0	0
GUINEA	Dalaba	Dalaba	150.6975463	10.691667	-12.25	0	0	0	0	0	0	0	0	0	0	0	0	0	0	0	0	0	0	0	0	0	0	0	0	0	0	0	0	0	0	0	0	0	0	0	0	2	0	4	1	1	1	0	0
GUINEA	Dinguiraye	Dinguiraye	216.298293	11.3	-10.716667	0	0	0	0	0	0	0	0	0	0	0	0	1	0	0	0	0	0	0	0	0	0	0	0	0	0	0	0	0	0	0	0	0	0	0	0	0	0	0	0	0	0	0	0
GUINEA	Dubreka	Dubreka	363.0559475	9.783333	-13.516667	0	0	0	0	0	0	0	0	0	0	0	0	0	0	0	0	0	0	0	0	0	0	0	0	0	0	0	0	0	0	0	0	1	6	14	1	0	0	0	0	0	0	0	1
GUINEA	Faranah	Faranah	310.0962398	10.033333	-10.733333	0	0	0	0	0	0	0	0	0	0	0	0	0	0	0	0	0	0	0	0	0	0	0	0	0	0	0	0	0	0	0	0	0	0	0	0	0	0	0	0	0	1	0	0
GUINEA	Forecariah	Forecariah	270.4519073	9.433333	-13.083333	0	0	0	0	0	0	0	0	0	0	0	0	0	0	0	0	0	0	0	0	0	0	0	0	0	0	0	0	0	0	0	0	0	0	6	0	2	1	2	0	1	0	3	2
GUINEA	Fria	Fria	106.7076148	10.3674543	-13.5841871	0	0	0	0	0	0	0	0	0	0	0	0	0	0	0	0	0	0	0	0	0	0	0	0	0	0	0	0	0	0	0	0	0	0	0	0	0	0	0	0	0	0	0	0
GUINEA	Gaoual	Gaoual	214.7318433	11.75	-13.2	0	0	0	0	0	0	0	0	0	0	0	0	0	0	0	0	0	0	0	0	0	0	0	0	0	0	0	0	0	0	0	0	0	0	0	0	0	0	0	0	0	0	0	0
GUINEA	Gueckedou	Gueckedou	322.6013061	8.566667	-10.133333	2	0	0	5	3	5	2	3	7	3	19	14	9	12	19	7	8	10	11	6	9	14	7	25	15	17	3	5	7	19	16	12	7	5	18	15	6	8	3	2	2	2	2	1
GUINEA	Kankan	Kankan	521.9052228	10.383333	-9.3	0	0	0	0	0	0	0	0	0	0	0	0	0	0	0	0	0	0	0	0	0	0	0	0	0	0	0	0	0	0	0	0	0	0	0	0	1	0	0	0	0	1	1	0
GUINEA	Kerouane	Kerouane	233.2727709	9.266667	-9.016667	0	0	0	0	0	0	0	0	0	0	0	0	0	0	0	0	0	0	0	0	0	0	0	0	0	0	0	0	0	0	0	0	0	1	7	4	11	0	1	3	16	20	22	11
GUINEA	Kindia	Kindia	484.543684	10.066667	-12.85	0	0	0	0	0	0	0	0	0	0	0	0	0	0	0	0	0	0	0	0	0	0	1	0	0	0	0	0	0	0	0	0	0	0	0	1	0	1	1	0	2	1	1	5
GUINEA	Kissidougou	Kissidougou	313.520983	9.183333	-10.1	0	0	0	0	0	0	0	0	0	2	2	1	0	1	0	0	0	0	0	0	0	0	0	0	0	0	0	0	0	0	0	0	0	1	0	0	1	0	0	0	3	0	0	0
GUINEA	Koubia	Koubia	111.8414133	11.583333	-11.9	0	0	0	0	0	0	0	0	0	0	0	0	0	0	0	0	0	0	0	0	0	0	0	0	0	0	0	0	0	0	0	0	0	0	0	0	0	0	0	0	0	0	0	0
GUINEA	Koundara	Koundara	143.9376028	12.483333	-13.3	0	0	0	0	0	0	0	0	0	0	0	0	0	0	0	0	0	0	0	0	0	0	0	0	0	0	0	0	0	0	0	0	0	0	0	0	0	0	0	0	0	0	0	0
GUINEA	Kouroussa	Kouroussa	296.5133411	10.65	-9.883333	0	0	0	0	0	0	0	0	0	0	1	0	0	0	0	0	0	0	0	0	1	1	0	0	0	0	0	0	0	1	0	0	0	0	0	0	0	0	0	0	0	0	0	1
GUINEA	Labe	Labe	352.2389324	11.316667	-12.283333	0	0	0	0	0	0	0	0	0	0	0	0	0	0	0	0	0	0	0	0	0	0	0	0	0	0	0	0	0	0	0	0	0	0	0	0	0	0	0	0	0	0	0	0
GUINEA	Lelouma	Petel	179.7868599	11.43259	-12.68164	0	0	0	0	0	0	0	0	0	0	0	0	0	0	0	0	0	0	0	0	0	0	0	0	0	0	0	0	0	0	0	0	0	0	0	0	0	0	0	0	0	0	0	0
GUINEA	Lola	Lola	193.6925556	7.8	-8.533333	0	0	0	0	0	0	0	0	0	0	0	0	0	0	0	0	0	0	0	0	0	0	0	0	0	0	0	0	0	0	0	0	0	0	0	0	0	1	1	8	8	2	6	2
GUINEA	Macenta	Macenta	329.741531	8.55	-9.466667	0	0	0	0	0	0	1	2	2	2	4	1	4	2	0	0	0	0	0	0	8	10	1	0	0	0	0	0	0	2	2	3	19	48	42	72	39	55	67	55	45	34	26	44
GUINEA	Mali	Mali	320.9397861	12.083333	-12.3	0	0	0	0	0	0	0	0	0	0	0	0	0	0	0	0	0	0	0	0	0	0	0	0	0	0	0	0	0	0	0	0	0	0	0	0	0	0	0	0	0	0	0	0
GUINEA	Mamou	Mamou	352.3550067	10.383333	-12.083333	0	0	0	0	0	0	0	0	0	0	0	0	0	0	0	0	0	0	0	0	0	0	0	0	0	0	0	0	0	0	0	0	0	0	0	0	0	0	0	0	0	0	0	0
GUINEA	Nzerekore	Nzerekore	437.8962048	7.75	-8.816667	0	0	0	0	0	0	0	0	0	0	0	0	0	0	0	0	0	0	0	0	0	0	0	0	0	0	0	0	0	0	4	1	6	0	1	3	17	2	14	15	26	24	16	12
GUINEA	Pita	Pita	306.2801605	11.059568	-12.395582	0	0	0	0	0	0	0	0	0	0	0	0	0	0	0	0	0	0	0	0	0	0	0	0	0	0	0	0	0	0	2	0	3	1	1	0	0	0	0	1	0	0	0	0
GUINEA	Siguiri	Siguiri	768.7973729	11.416667	-9.166667	0	0	0	0	0	0	0	0	0	0	0	0	0	1	0	0	0	0	0	0	0	0	0	0	0	0	0	0	1	3	2	0	0	0	0	0	0	0	0	1	0	1	2	1
GUINEA	Telimele	Telimele	313.5541471	10.9	-13.033333	0	0	0	0	0	0	0	0	0	0	0	0	0	0	0	0	0	1	0	1	5	16	2	1	0	0	0	0	0	0	0	0	0	0	0	0	0	0	0	0	0	0	0	0
GUINEA	Tougue	Tougue	135.9273738	11.440762	-11.663189	0	0	0	0	0	0	0	0	0	0	0	0	0	0	0	0	0	0	0	0	0	0	0	0	0	0	0	0	0	0	0	0	0	0	0	0	0	0	0	0	0	0	0	0
GUINEA	Yomou	Yomou	195.2965912	7.566	-9.2533	0	0	0	0	0	0	0	0	0	0	0	0	0	0	0	0	0	0	0	0	0	0	0	0	0	0	0	0	0	0	0	2	3	3	3	1	0	0	0	0	0	0	0	0
LIBERIA	Bomi	Tubmanburg	103.89638	6.866667	-10.816667	0	0	0	0	0	0	0	0	0	0	0	0	0	0	0	0	0	0	0	0	0	0	0	0	1	1	0	2	3	17	21	9	16	8	12	22	7	20	8	4	6	6	3	3
LIBERIA	Bong	Gbarnga	411.8863599	7	-9.473	0	0	0	0	0	0	0	0	0	0	0	0	0	0	0	0	0	0	0	0	0	0	0	0	0	0	1	1	5	5	0	2	11	14	8	15	13	20	18	16	5	1	4	6
LIBERIA	Gbarpolu	Bopulu	102.9935132	7.065012	-10.490484	0	0	0	0	0	0	0	0	0	0	0	0	0	0	0	0	0	0	0	0	0	0	0	0	0	0	0	0	0	0	0	1	0	0	0	0	1	1	2	4	1	0	1	0
LIBERIA	Grand Bassa	Buchanan	273.815668	5.880833	-10.046667	0	0	0	0	0	0	0	0	0	0	0	0	0	0	0	0	0	0	0	0	0	0	0	0	0	0	0	2	0	2	1	6	7	8	12	6	12	8	5	4	4	1	2	3
LIBERIA	Grand Cape Mount	Robertsport	156.953083	6.75	-11.366667	0	0	0	0	0	0	0	0	0	0	0	0	0	0	0	0	0	0	0	0	0	0	0	0	0	0	0	0	0	0	1	1	0	1	2	2	3	9	5	9	4	10	6	3
LIBERIA	Grand Gedeh	Zwedru	154.7076495	6.066667	-8.133333	0	0	0	0	0	0	0	0	0	0	0	0	0	0	0	0	0	0	0	0	0	0	0	0	0	0	0	0	0	0	0	0	0	0	0	0	0	2	0	1	0	0	0	1
LIBERIA	Grand Kru	Barclayville	71.52903692	4.676354	-8.2339446	0	0	0	0	0	0	0	0	0	0	0	0	0	0	0	0	0	0	0	0	0	0	0	0	0	0	0	0	0	0	0	0	0	0	0	1	0	6	1	8	0	1	0	1
LIBERIA	Lofa	Foya	341.9567929	8.3599972	-10.2067501	0	0	0	0	0	0	0	0	0	0	0	1	0	3	1	0	0	1	1	0	0	0	2	12	22	14	15	9	6	33	33	48	76	75	44	25	14	18	4	5	6	2	1	0
LIBERIA	Margibi	Kakata	259.2784007	6.53	-10.351667	0	0	0	0	0	0	0	0	0	0	0	0	1	0	0	1	0	0	0	0	0	0	0	1	0	1	1	1	1	4	13	41	29	99	57	86	86	103	91	71	33	37	21	12
LIBERIA	Maryland	Harper	167.8986449	4.3759676	-7.7009416	0	0	0	0	0	0	0	0	0	0	0	0	0	0	0	0	0	0	0	0	0	0	0	0	0	0	0	0	0	0	0	0	2	2	1	0	1	0	0	0	0	0	0	0
LIBERIA	Montserrado	Monrovia	1381.152794	6.313333	-10.801389	0	0	0	0	0	0	0	0	0	0	0	0	0	0	0	0	0	0	1	0	1	0	1	5	5	11	8	18	18	25	29	89	116	169	204	252	290	259	248	150	191	120	77	82
LIBERIA	Nimba	Ganta	570.6538223	7.2375	-8.981389	0	0	0	0	0	0	0	0	0	0	0	0	0	0	0	0	0	0	2	0	0	0	0	0	0	0	1	2	2	0	5	9	32	15	21	19	26	29	21	15	15	11	2	7
LIBERIA	River Gee	Fish Town	82.49189037	5.200699	-7.878112	0	0	0	0	0	0	0	0	0	0	0	0	0	0	0	0	0	0	0	0	0	0	0	0	0	0	0	0	0	0	0	1	0	1	1	3	0	2	1	1	1	0	0	0
LIBERIA	Rivercess	River Cess Town	88.32161866	5.4614114	-9.5756934	0	0	0	0	0	0	0	0	0	0	0	0	0	0	0	0	0	0	0	0	0	0	0	0	0	0	0	3	1	0	3	1	0	1	0	0	1	0	0	1	0	0	1	1
LIBERIA	Sinoe	Greenville	126.4643451	5.016667	-9.033333	0	0	0	0	0	0	0	0	0	0	0	0	0	0	0	0	0	0	0	0	0	0	0	0	0	0	0	0	0	0	0	0	0	1	0	0	0	3	0	2	6	3	0	3
SIERRA LEONE	Bo	Bo	567.5585033	7.9551791	-11.7409946	0	0	0	0	0	0	0	0	0	0	0	0	0	0	0	0	0	0	0	0	0	0	0	0	1	0	1	1	4	5	8	12	7	13	36	9	16	3	28	20	17	30	18	17
SIERRA LEONE	Bombali	Makeni	499.8947893	8.881667	-12.044167	0	0	0	0	0	0	0	0	0	0	0	0	0	0	0	0	0	0	0	0	0	0	0	1	0	0	1	0	0	5	1	2	1	11	24	32	45	84	81	81	55	65	73	68
SIERRA LEONE	Bonthe	Bonthe	170.9855859	7.526389	-12.505	0	0	0	0	0	0	0	0	0	0	0	0	0	0	0	0	0	0	0	0	0	0	0	0	0	0	0	0	1	0	0	0	0	0	0	0	0	0	0	0	0	1	0	0
SIERRA LEONE	Freetown	Freetown	946.0446767	8.479731	-13.2607544	0	0	0	0	0	0	0	0	0	0	0	0	0	0	0	0	0	0	0	0	0	0	0	0	1	1	1	2	1	5	0	6	9	13	28	33	37	68	48	57	89	89	119	149
SIERRA LEONE	Kailahun	Kailahun	438.4468635	8.277222	-10.573889	0	0	0	0	0	0	0	0	0	0	0	0	0	0	0	0	0	0	0	0	3	18	32	67	38	35	53	84	38	37	80	51	28	21	26	25	12	9	8	4	5	30	9	7
SIERRA LEONE	Kambia	Kambia	331.0623289	9.1261664	-12.9176518	0	0	0	0	0	0	0	0	0	0	0	0	0	0	0	0	0	0	0	0	0	0	0	0	0	0	0	0	0	0	0	0	0	0	0	0	1	6	8	4	4	3	2	16
SIERRA LEONE	Kenema	Kenema	609.5193578	7.8632147	-11.1957172	0	0	0	0	0	0	0	0	0	0	0	0	0	0	0	0	0	0	0	0	0	0	1	1	20	17	33	23	31	46	42	45	52	46	24	29	25	6	10	7	22	18	8	12
SIERRA LEONE	Koinadugu	Kabala	325.30434	9.583333	-11.55	0	0	0	0	0	0	0	0	0	0	0	0	0	0	0	0	0	0	0	0	0	0	0	0	0	0	0	0	0	0	0	1	0	0	0	0	0	0	0	1	6	8	26	35
SIERRA LEONE	Kono	Koidu	410.5517085	8.6439	-10.9717	0	0	0	0	0	0	0	0	0	0	0	0	0	0	0	0	0	0	0	0	0	0	0	0	0	0	2	0	0	0	2	0	0	0	3	8	5	4	5	19	16	12	6	5
SIERRA LEONE	Moyamba	Moyamba	319.3700861	8.160556	-12.433333	0	0	0	0	0	0	0	0	0	0	0	0	0	0	0	0	0	0	0	0	0	0	0	1	0	0	0	0	0	4	6	6	5	3	1	13	3	66	16	10	6	8	8	7
SIERRA LEONE	Port Loko	Port Loko	555.4133575	8.766667	-12.7875	0	0	0	0	0	0	0	0	0	0	0	0	0	0	0	0	0	0	0	0	0	0	3	1	0	0	0	2	0	1	7	16	19	38	35	43	57	75	110	52	106	108	136	157
SIERRA LEONE	Pujehun	Pujehun	279.5660293	7.350556	-11.718056	0	0	0	0	0	0	0	0	0	0	0	0	0	0	0	0	0	0	0	0	0	0	0	0	0	0	0	0	0	0	2	1	0	4	0	3	0	3	6	8	1	4	2	1
SIERRA LEONE	Tonkolili	Magburaka	424.990747	8.716944	-11.943333	0	0	0	0	0	0	0	0	0	0	0	0	0	0	0	0	0	0	0	0	0	0	0	0	0	0	0	0	0	0	0	2	0	6	7	9	9	34	31	80	41	53	38	30
SIERRA LEONE	West Rural	Waterloo	213.291626	8.333333	-13.066667	0	0	0	0	0	0	0	0	0	0	0	0	0	0	0	0	0	0	0	0	0	0	0	0	0	1	1	0	1	0	1	3	10	23	17	20	30	60	59	61	60	114	113	113
[truncated: 30 more columns]
