# Supplementary material for: Spatiotemporal Analysis of the 2014 Ebola Epidemic in West Africa
Source: PLoS Comput Biol. 2016 Dec 8;12(12):e1005210. doi: 10.1371/journal.pcbi.1005210 (PMC5145133; doi:10.1371/journal.pcbi.1005210)
Supplement: S1 Code — R-code including JAGS code used for spatiotemporal analysis of the 2014 Ebola epidemic in West Africa. (R) [file pcbi.1005210.s003.R]

##########################################################
#### Spatial analysis Ebola outbreak West Africa 2014 ####
##########################################################

# load libraries
library(geosphere)
library(rjags)
library(runjags)
library(parallel)
library(abind)

# set working directory
setwd("./Ebola")

############## Data ###################

# load data
data <- read.table(file = "./data/SpatialAnalysis_Ebola_data.txt", header = TRUE)

# extract incidence data
inc <- data[, grep("W", colnames(data))]
row.names(inc) <- data[, "prefecture"]

# extract country names
country <- data[, "country"]

# extract population sizes
population <- data[, "pop.size"]

# construct distance matrix from lon/lat coordinates
lonlat <- data[, c("lon", "lat")]
dist.matrix <- apply(lonlat, 1, FUN=function(X) distHaversine(X, lonlat, r=6378.137))
diag(dist.matrix) <- 1

# augment incidence data to include suspected cases
cum.cases <- c("GUINEA" = 3652, "LIBERIA" = 10666, "SIERRA LEONE" = 12827)
extra.cases <- c()
nonzero.pos <- which(inc != 0, arr.ind = TRUE)
for(ctry in c("GUINEA", "LIBERIA", "SIERRA LEONE")) {
  inc.ctry <- inc[country == ctry, ]
  nonzero.inc <- inc.ctry[inc.ctry != 0]
  extra.cases <- rbind(extra.cases, 
    nonzero.pos[sample(which(nonzero.pos[,1]%in% which(country == ctry)), cum.cases[ctry] - sum(inc[country == ctry, ]), replace = TRUE, prob = nonzero.inc), ])
}
extra.inc <- array(0, dim = dim(inc))
for(i in 1:nrow(extra.cases)) extra.inc[extra.cases[i,1], extra.cases[i,2]] <- extra.inc[extra.cases[i,1], extra.cases[i,2]] + 1
inc <- inc + extra.inc

# convolution of serial interval distribution (weights) and incidence data
weights <- c(0.3655, 0.3526, 0.1499, 0.0700, 0.0336, 0.0164, 0.0080, 0.0040)
wmax <- length(weights)
weightedinc <- array(0, dim = dim(inc))
for(i in 1:nrow(inc)) {
  for(j in 2:ncol(inc)) {
    weightedinc[i, j] <- sum(weights[1:min(wmax, j-1)]*inc[i, (j-1):max(1,j-wmax)])
  }
}

############## Analysis with JAGS ###################

# input
data.list = list(
  n.weeks = ncol(inc),
  n.districts = nrow(inc),
  dist.matrix = dist.matrix,
  country = country,
  weightedinc = weightedinc,
  population = population,
  inc.matrix = as.matrix(inc))

#Nodes to monitor
parameters=c("alpha", "dG", "dL", "dS", "dGL", "dGS", "dLG",
             "dLS", "dSG", "dSL", "fG", "fL", "fS", "R2")

# draw random initial values
init.values <- function() {
  list(alpha = runif(1, min = 0, max = 2), 
       fG = runif(1, min = 0.05, max = 0.15),
       fL = runif(1, min = 0.05, max = 0.15),
       fS = runif(1, min = 0.05, max = 0.15),
       dG = runif(1, min = 1, max = 4),
       dL = runif(1, min = 1, max = 4),
       dS = runif(1, min = 1, max = 4),
       dGL = runif(1, min = 1, max = 4),
       dGS = runif(1, min = 1, max = 4),
       dLS = runif(1, min = 1, max = 4)
  )
}

# ten sets of initial values
init.list <- replicate(10, init.values(), simplify = FALSE)

system.time (
  res <- run.jags(
    model = "model
{
  for(i in 1:n.districts) {
    for(j in 1:n.districts) {
      gravity[i, j] <- (population[j]^alpha)*(dist.matrix[i, j]^(-delta[country[i], country[j]]))
    }
  }
  for(i in 1:n.districts) {
    tot[i] <- sum(gravity[i, ]) - (population[i]^alpha)*(dist.matrix[i, i]^(-delta[country[i], country[i]]))
    for(j in 1:n.districts) {
      normgravity[i, j] <- frac[country[i]]*gravity[i, j]/tot[i]
    }
  }
  for(i in 1:n.districts) {
    for(j in 1:n.weeks) {
      R2[i, j] ~ dgamma(2, 2/1)
      lambda[i, j] <- weightedinc[i, j]*R2[i, j]
    }
  }
  for(i in 1:n.districts) {
    infpres[i, 1] <- 0
    inc.matrix[i, 1] ~ dpois(1)
  }
  for(i in 1:n.districts) {
    for(j in 2:n.weeks) {
      infpres[i, j] <- (1-frac[country[i]])*lambda[i, j] + sum(normgravity[, i]*lambda[, j]) - normgravity[i, i]*lambda[i, j]
      inc.matrix[i, j] ~ dpois(infpres[i, j])
    }
  }
  delta[1, 1] <- dG
  delta[2, 2] <- dL
  delta[3, 3] <- dS
  delta[1, 2] <- dGL
  delta[1, 3] <- dGS
  delta[2, 1] <- dLG
  delta[2, 3] <- dLS
  delta[3, 1] <- dSG
  delta[3, 2] <- dSL
  frac[1] <- fG
  frac[2] <- fL
  frac[3] <- fS
  alpha ~ dunif(-1, 6)
  fG ~ dbeta(1,9)
  fL ~ dbeta(1,9)
  fS ~ dbeta(1,9)
  dG ~ dunif(-1, 6)
  dL ~ dunif(-1, 6)
  dS ~ dunif(-1, 6)
  dGL ~ dunif(-1, 6)
  dLG ~ dunif(-1, 6)
  dGS <- dGL
  dSG ~ dunif(-1, 6)
  dLS <- dLG
  dSL <- dSG
}", 
    monitor = parameters,
    data = data.list, 
    n.chains = 10, 
    inits = init.list, 
    burnin = 100, 
    sample = 500, 
    adapt = 100, 
    thin = 10, 
    summarise = FALSE,
    method = "rjparallel")
)

saveRDS(res, file = "./results/SpatialEbola_results.rds")

############## END ###################
