# Supplementary material for: Spatiotemporal Analysis of the 2014 Ebola Epidemic in West Africa
Source: PLoS Comput Biol. 2016 Dec 8;12(12):e1005210. doi: 10.1371/journal.pcbi.1005210 (PMC5145133; doi:10.1371/journal.pcbi.1005210)
Supplement: S2 Code — R-code for generating random population, simulating epidemic and analysing incidence data, used for testing spatiotemporal analysis method. (R) [file pcbi.1005210.s004.R]

########################################################
#### Spatial analysis method testing in simulations ####
########################################################

# load libraries
library(rjags)
library(runjags)
library(animation)

# set working directory
setwd("./Ebola")

generate.population <- function(
  population.number = 20, 
  population.size.meanlog = 10, 
  population.size.sdlog = 1) {
    max.size <- 10*population.number
    population.xcoord <- runif(population.number, max = max.size)
    population.ycoord <- runif(population.number, max = max.size)
    population.size <- round(rlnorm(population.number, population.size.meanlog, population.size.sdlog))
    population <- data.frame(
      x = population.xcoord, 
      y = population.ycoord,
      size = population.size)
    return(population)
}

simulate.epidemic <- function(
  population = generate.population(),
  weights = c(0.3700, 0.3569, 0.1517, 0.0708, 0.0340, 0.0166),
  R.before = 2,
  R.after = 0.5,
  breakpoint.meanlog = 5,
  breakpoint.sdlog = 0.2,
  alpha = 1.3,
  frac = 0.06,
  delta = 2.5) {
  if(R.after > 1) stop("R.after > 1, will lead to never-ending epidemic")
  population.distances <- sqrt(sapply(population$x, function(x) (x - population$x)^2) + sapply(population$y, function(y) (y - population$y)^2))

  diag(population.distances) <- 1
  spatial.matrix <- population.distances^(-delta)%*%diag(population$size^alpha)
  spatial.matrix <- (1-diag(nrow(population)))*frac*spatial.matrix/(rowSums(spatial.matrix) - diag(spatial.matrix))
  breakpoint <- round(rlnorm(nrow(population), meanlog = breakpoint.meanlog, sdlog = breakpoint.sdlog))
  # initialisation
  incidence <- matrix(rep(0, nrow(population)), nrow = nrow(population))
  week <- 1
  distance.2.centre <- (mean(population$x) - population$x)^2 + (mean(population$y) - population$y)^2
  incidence[which(distance.2.centre == min(distance.2.centre)), week] <- 1
  breakpoint.reached <- rep(0, nrow(population))
  origin <- rep(0, nrow(population))
  
  while(sum(incidence[, max(1, week+1-length(weights)):week]) != 0) {
    R <- ifelse(rowSums(incidence) < breakpoint, R.before, R.after)
    breakpoint.reached[rowSums(incidence) < breakpoint] <- week
    wij <- rev(weights[1:min(length(weights), week)])
    weightedinc <- sapply(1:nrow(population), function(n) sum(incidence[n, max(1, week+1-length(weights)):week]*wij))
    Lambda <- R*weightedinc
    expected.incidence <- (1-frac)*Lambda + t(spatial.matrix)%*%Lambda
    #incidence <- cbind(incidence, rpois(nrow(population), lambda = expected.incidence))
    new.incidence <- rpois(nrow(population), lambda = expected.incidence)
    new.infection <- which(rowSums(incidence) == 0 & new.incidence > 0)
    for(i in new.infection) origin[i] <- sample(1:nrow(population), 1, replace = TRUE, prob = (t(spatial.matrix)*Lambda)[,i])
    incidence <- cbind(incidence, new.incidence)
    week <- week + 1
  }
  res <- list(
    population = cbind(population, breakpoint, breakpoint.reached = breakpoint.reached+1, origin),
    incidence = incidence[, 1:(week-length(weights)+1)],
    parameters = list(frac = frac, alpha = alpha, delta = delta, R.before = R.before, R.after = R.after, weights = weights)
  )
  return(res)
}


############# some plot and animation functions ##############

plot.incidence <- function(epidemic) {
  par(mar = c(4, 4, 1, 1), las = 1, xaxs = "i", yaxs = "i")
  with(epidemic, {
    plot(x = c(1, ncol(incidence)), y = c(1, max(incidence)), type = "l", col = "white", xlab = "time", ylab = "incidence")
    for(i in 1:nrow(population)) lines(incidence[i,], col = rainbow(nrow(population))[i])
  })
}

plot.cumincidence <- function(epidemic) {
  par(mar = c(4, 4, 1, 1), las = 1, xaxs = "i", yaxs = "i")
  with(epidemic, {
    plot(x = c(1, ncol(incidence)), y = c(1, max(rowSums(incidence))), type = "l", col = "white", xlab = "time", ylab = "cumulative incidence")
    for(i in 1:nrow(population)) lines(cumsum(incidence[i,]), col = rainbow(nrow(population))[i])
  })
}

animate.epidemic <- function(epidemic) {
  ani.options(interval = 0.5)
  par(mar = c(1, 1, 1, 1))
  with(epidemic, {
    max.size <- 10*nrow(epidemic$population)
    for(week in 2:ncol(incidence)) {
      plot(x = population$x, y = population$y, pch = 19, cex = 0.2, xlab = NA, ylab = NA, axes = FALSE, yaxt = "n", asp = 1, xlim = c(-0.02*max.size, 1.02*max.size), ylim = c(-0.02*max.size, 1.02*max.size))
      rect(xleft = 0, ybottom = 0, xright = max.size, ytop = max.size)
      points(x = population$x, y = population$y, cex = 0.2*sqrt(rowSums(incidence[, 1:week])), col = rainbow(nrow(population)))
      points(x = population$x, y = population$y, pch = 19, cex = 0.2*sqrt(incidence[, week]), col = rainbow(nrow(population)))
      ani.pause()
    }
  })
  par(mar = c(4.5, 4.5, 1.5, 1.5))
}

############# test single simulation & generate 200 epidemics ##############

epidemic <- simulate.epidemic()
plot.incidence(epidemic)
plot.cumincidence(epidemic)
animate.epidemic(epidemic)

n.sim <- 200
alpha <- 1.3
frac <- 0.06
delta <- 2.5
R.before <- 2
R.after <- 0.5

simulations <- list()
for(n in 1:n.sim) {
  print(paste("simulation", n))
  ok <- 0
  while(ok == 0) {
    epidemic <- simulate.epidemic(population = generate.population(population.number = 20), alpha = alpha, frac = frac, delta = delta, R.before = R.before, R.after = R.after)      
    if(sum(epidemic$incidence) > 200) ok <- 1
  }
  simulations[[length(simulations)+1]] <- epidemic
}  
saveRDS(simulations, file = "./simulations/simulated_epidemics.rds")


############# analysis of multiple simulations ##############

# prepare datalist for analysis in JAGS
prepare.jagsanalysis <- function(epidemic) {
  population.distances <- sqrt(sapply(epidemic$population$x, function(x) (x - epidemic$population$x)^2) + sapply(epidemic$population$y, function(y) (y - epidemic$population$y)^2))
  diag(population.distances) <- 1
  wmax <- length(epidemic$parameters$weights)
  weightedinc <- array(0, dim = dim(epidemic$incidence))
  for(i in 1:nrow(epidemic$incidence)) {
    for(j in 2:ncol(epidemic$incidence)) {
      weightedinc[i, j] <- sum(epidemic$parameters$weights[1:min(wmax, j-1)]*epidemic$incidence[i, (j-1):max(1,j-wmax)])
    }
  }
  return(list(
    n.weeks = ncol(epidemic$incidence),
    n.districts = nrow(epidemic$incidence),
    dist.matrix = population.distances,
    weightedinc = weightedinc,
    population = epidemic$population$size,
    inc.matrix = epidemic$incidence))
}

# posterior R based on all locations and times with observed incidence,
# with a distinction between before and after breakpoint
postR <- function(epidemic) {
  incidence.indices <- which(epidemic$incidence != 0, arr.ind = TRUE)
  col.R <- paste0("R2[",incidence.indices[,"row"],",",incidence.indices[,"col"],"]")
  col.Rbefore <- unlist(sapply(1:nrow(epidemic$population), function(j) paste0("R2[",j,",",1:(epidemic$population$breakpoint.reached[j]-1),"]")))
  col.Rafter <- unlist(sapply(1:nrow(epidemic$population), function(j) paste0("R2[",j,",",epidemic$population$breakpoint.reached[j]:ncol(epidemic$incidence),"]")))
  tmp <- epidemic$posterior[,intersect(col.R, col.Rbefore)]
  Rbefore <- quantile(as.vector(tmp), probs = c(0.025,0.50,0.975))
  tmp <- epidemic$posterior[,intersect(col.R, col.Rafter)]
  Rafter <- quantile(as.vector(tmp), probs = c(0.025,0.50,0.975))
  return(list(before = Rbefore, after = Rafter))
}

# determine most likely origin (highest posterior probability),
# and compare with actual origin in simulation
correct.origin <- function(epidemic) {
  population.distances <- sqrt(sapply(epidemic$population$x, function(x) (x - epidemic$population$x)^2) + sapply(epidemic$population$y, function(y) (y - epidemic$population$y)^2))
  diag(population.distances) <- 1
  wmax <- length(epidemic$parameters$weights)
  weightedinc <- array(0, dim = dim(epidemic$incidence))
  for(i in 1:nrow(epidemic$incidence)) {
    for(j in 2:ncol(epidemic$incidence)) {
      weightedinc[i, j] <- sum(epidemic$parameters$weights[1:min(wmax, j-1)]*epidemic$incidence[i, (j-1):max(1,j-wmax)])
    }
  }
  n.districts <- nrow(epidemic$incidence)
  n.weeks <- ncol(epidemic$incidenc)
  n.iter <- nrow(epidemic$posterior)
  R2 <- sapply(1:n.weeks, function(j) epidemic$posterior[, paste0("R2[", 1:n.districts, ",", j, "]")])
  R2 <- array(as.vector(R2), dim = c(n.iter, n.districts, n.weeks))
  R2 <- aperm(R2, perm = c(2, 3, 1))
  local.pressure <- array(as.vector(weightedinc)*as.vector(R2), dim = c(n.districts, n.weeks, n.iter))
  alpha <- epidemic$posterior[, "alpha"]
  frac <- epidemic$posterior[, "f1"]
  delta <- epidemic$posterior[, "d11"]
  delta.hat <- median(delta)
  alpha.hat <- median(alpha)
  frac.hat <- median(frac)
  local.pressure.hat <- apply(local.pressure, MARGIN = c(1,2), median)
  gravity <- population.distances^(-delta.hat)%*%diag(epidemic$population$size^alpha.hat)
  gravity <- (1-diag(n.districts))*frac.hat*gravity/(rowSums(gravity) - diag(gravity))
  origin <- rep(0, n.districts)
  infected <- which(rowSums(epidemic$incidence) != 0)
  for(i in infected) {
    infection.week <- min(which(epidemic$incidence[i,] != 0))
    origin[i] <- which.max((t(gravity)*local.pressure.hat[, infection.week])[,i])
  }
  origin[which.max(epidemic$incidence[,1])] <- 0
  correct <- (sum(origin == epidemic$population$origin)-sum(origin == 0))
  infected <- length(infected) -1
  return(c(correct = correct, infected = infected))
}

parameters=c("alpha", "d11", "f1", "R2")
init.list <- list(
  list(alpha = 1.0, f1 = 0.05, d11 = 2),
  list(alpha = 1.2, f1 = 0.05, d11 = 3),
  list(alpha = 1.4, f1 = 0.10, d11 = 2),
  list(alpha = 1.6, f1 = 0.10, d11 = 3)
)

simulations <- readRDS(file = "./simulations/simulated_epidemics.rds")
epidemics <- list()
for(n in 1:n.sim) {
  print(paste("analysing simulation", n))
  epidemic <- simulations[[n]]
  data.list <- prepare.jagsanalysis(epidemic)

  # analysis with (slightly) informative priors on R2 and frac
  res <- run.jags(
    model = "model
{
  for(i in 1:n.districts) {
    for(j in 1:n.districts) {
      gravity[i, j] <- (population[j]^alpha)*(dist.matrix[i, j]^(-delta))
    }
  }
  for(i in 1:n.districts) {
    tot[i] <- sum(gravity[i, 1:n.districts]) - (population[i]^alpha)*(dist.matrix[i, i]^(-delta))
    for(j in 1:n.districts) {
      normgravity[i, j] <- frac*gravity[i, j]/tot[i]
    }
  }
  for(i in 1:n.districts) {
    for(j in 1:n.weeks) {
      R2[i, j] ~ dgamma(2, 2/1)
      lambda[i, j] <- weightedinc[i, j]*R2[i, j]
    }
  }
  for(i in 1:n.districts) {
    infpres[i, 1] <- 0
    inc.matrix[i, 1] ~ dpois(1)
  }
  for(i in 1:n.districts) {
    for(j in 2:n.weeks) {
      infpres[i, j] <- (1-frac)*lambda[i, j] + sum(normgravity[1:n.districts, i]*lambda[1:n.districts, j]) - normgravity[i, i]*lambda[i, j]
      inc.matrix[i, j] ~ dpois(infpres[i, j])
    }
  }
  delta[1, 1] <- d11
  frac[1] <- f1
  alpha ~ dunif(-1, 6)
  f1 ~ dbeta(1, 9)
  d11 ~ dunif(-1, 6)
}", 
    monitor = parameters,
    data = data.list, 
    n.chains = 4, 
    inits = init.list, 
    burnin = 100, 
    sample = 500, 
    adapt = 100, 
    thin = 5, 
    summarise = FALSE,
    method = "rjparallel")
  
  epidemic <- list(
    population = epidemic$population, 
    incidence = epidemic$incidence, 
    parameters = epidemic$parameters, 
    posterior = as.matrix(as.mcmc.list(res)))

  posterior <- list(
    a = quantile(epidemic$posterior[, "alpha"], probs = c(0.025, 0.50, 0.975)),
    f1 = quantile(epidemic$posterior[, "f1"], probs = c(0.025, 0.50, 0.975)),
    d11 = quantile(epidemic$posterior[, "d11"], probs = c(0.025, 0.50, 0.975)),
    R = postR(epidemic),
    correct = correct.origin(epidemic))
  epidemic$posterior <- posterior
  
  epidemics[[length(epidemics)+1]] <- epidemic
  # overwrite results file after analysis of each simulation
  saveRDS(epidemics, file = "./simulations/analysed_epidemics.rds")
}


######### plot ranked posterior distributions #########

plot.rankedposterior <- function(posterior, truevalue, ...) {
  par(mar = c(4, 4, 1, 1), las = 1, xaxs = "i", yaxs = "i")
  tmp <- posterior[, order(posterior[2, ])]
  plot(x = c(0, (ncol(tmp)+1)), y = c(0.9*min(tmp), 1.1*max(tmp)), type = "n", ...)
  for(n in 1:ncol(tmp)) {
    lines(x = c(n, n), y = tmp[c(1,3), n], col = "gray", lwd = 3)
  }
  lines(x = c(0, (ncol(tmp)+1)), y = c(truevalue, truevalue), lty = 2)
  points(x = 1:ncol(tmp), y = tmp[2, ], pch = 19, col = "black", cex = 0.6)
}

epidemics <- readRDS(file = "./simulations/analysed_epidemics.rds")

posteriorf1 <- sapply(1:length(epidemics), function(n) epidemics[[n]]$posterior$f1)
posteriord11 <- sapply(1:length(epidemics), function(n) epidemics[[n]]$posterior$d11)
posteriora <- sapply(1:length(epidemics), function(n) epidemics[[n]]$posterior$a)
posteriorR.before <- sapply(1:length(epidemics), function(n) epidemics[[n]]$posterior$R$before)
posteriorR.after <- sapply(1:length(epidemics), function(n) epidemics[[n]]$posterior$R$after)

plot.rankedposterior(posteriora, truevalue = alpha, ylim = c(0, 2.9), ylab = expression(alpha), xlab = "simulations")
plot.rankedposterior(posteriord11, truevalue = delta, ylim = c(0, 6.5), ylab = expression(delta), xlab = "simulations")
plot.rankedposterior(posteriorf1, truevalue = frac, ylim = c(0, 0.17), ylab = "f", xlab = "simulations")
plot.rankedposterior(posteriorR.before, truevalue = R.before, ylim = c(0, 8), ylab = "R.before", xlab = "simulations")
plot.rankedposterior(posteriorR.after, truevalue = R.after, ylim = c(0, 8), ylab = "R.after", xlab = "simulations")

######### summary statistics ######### 

# origins correctly identified
origins <- sapply(1:length(epidemics), function(n) epidemics[[n]]$posterior$correct)
quantile(origins["correct",]/origins["infected",], probs = c(0.025, 0.50, 0.975))

quantile(origins["infected",], probs = c(0.025, 0.50, 0.975))
infected.persons <- sapply(1:length(epidemics), function(n) sum(epidemics[[n]]$incidence))
quantile(infected.persons, probs = c(0.025, 0.50, 0.975))

# posterior median and 95% CI
apply(posteriorf1, MARGIN = 1, mean)
apply(posteriord11, MARGIN = 1, mean)
apply(posteriora, MARGIN = 1, mean)
apply(posteriorR.before, MARGIN = 1, mean)
apply(posteriorR.after, MARGIN = 1, mean)

# MSE
sum((posteriorf1[2,]-frac)^2)/n.sim
sum((posteriord11[2,]-delta)^2)/n.sim
sum((posteriora[2,]-alpha)^2)/n.sim
sum((posteriorR.before[2,]-R.before)^2)/n.sim
sum((posteriorR.after[2,]-R.after)^2)/n.sim

# coverage
sum(posteriorf1[1,] < frac & posteriorf1[3,] > frac)/n.sim
sum(posteriord11[1,] < delta & posteriord11[3,] > delta)/n.sim
sum(posteriora[1,] < alpha & posteriora[3,] > alpha)/n.sim
sum(posteriorR.before[1,] < R.before & posteriorR.before[3,] > R.before)/n.sim
sum(posteriorR.after[1,] < R.after & posteriorR.after[3,] > R.after)/n.sim
